# Supplementary material for: Reaction of Corroles with Sarcosine and Paraformaldehyde: A New Facet of Corrole Chemistry
Source: Int J Mol Sci. 2022 Nov 5;23(21):13581. doi: 10.3390/ijms232113581 (PMC9658120; doi:10.3390/ijms232113581)
Supplement: Supplementary file 1 [file ijms-23-13581-s001.zip]

Archive with 1 entries (1 files):
- ijms-1874454-supplementary.pdf
